# Supplementary material for: Melatonin Mitigates Vitrification-Induced Cryoinjury in Mouse Embryos by Alleviating Metabolic Alterations
Source: Antioxidants (Basel). 2026 May 26;15(6):667. doi: 10.3390/antiox15060667 (PMC13295670; doi:10.3390/antiox15060667)
Supplement: Supplementary file 1 [file antioxidants-15-00667-s001.zip]

Archive with 1 entries (1 files):
- antioxidants-4277600-supplementary.pdf
